# Supplementary material for: Pathological complete response to neoadjuvant chemotherapy may improve antitumor immune response via reduction of regulatory T cells in muscle-invasive bladder cancer
Source: Sci Rep. 2024 Jan 16;14:1442. doi: 10.1038/s41598-024-51273-7 (PMC10792090; doi:10.1038/s41598-024-51273-7)
Supplement: Supplementary file 3 — Supplementary Table S1. [file 41598_2024_51273_MOESM3_ESM.xlsx]

## Sheet: Sheet1
	Table S1: List of antibodies with staining conditions
Biomarker	Antibidy	Clone	Catalogue Number	Source	Antigen activaion	Dilution
CD3	Anti-CD3	SP7	ab16669	abcam	TRS9 (Dako) / 95 ℃, 15 min.	1 / 200
CD4	Anti-CD4	NCL-L-CD4-368	6049325	Novocastra	TRS9 (Dako) / 95 ℃, 15 min.	1 / 200
CD8	Anti-CD8	NCL-L-CD8-4B11	6044168	Novocastra	TRS9 (Dako) / 95 ℃, 15 min.	1 / 160
FOXP3	Anti-FOXP3	D608R	#12653	CST	TRS9 (Dako) / 95 ℃, 15 min.	1 / 400
CD204	Anti-CD204	KT022	TG100818	Trans genic	ARpH6 (PerkinElmer) / 95 ℃, 15 min.	1 / 200
CD20	Anti-CD20	L26	MA5-13141	invitorogen	TRS9 (Dako) / 95 ℃, 15 min.	1 / 200
Cytokeratin	Anti-CK	AE1/AE3	IS053	Dako	TRS9 (Dako) / 95 ℃, 15 min.	1 / 100
