# Supplementary material for: Pathological complete response to neoadjuvant chemotherapy may improve antitumor immune response via reduction of regulatory T cells in muscle-invasive bladder cancer
Source: Sci Rep. 2024 Jan 16;14:1442. doi: 10.1038/s41598-024-51273-7 (PMC10792090; doi:10.1038/s41598-024-51273-7)
Supplement: Supplementary file 4 — Supplementary Table S2. [file 41598_2024_51273_MOESM4_ESM.xlsx]

## Sheet: Sheet1
Supplemental Table 2. The change in densities of each immune cell between pre-NAC and post-NAC tissue in pCR and non-responder groups.
Variable	pCR patients (n=12)		Non-responder patients (n=12)
	pre	post	pre	post
CD4+T cells/mm2	59.5 (0-414.7)	27.9 (0.2-155.1)	50.6 (0.9-414.6)	109.1 (0-520.5)
CD8+T	34.6 (3.4-304.2)	35.7 (7.3-213.1)	38.8 (2.0-423.9)	44.4 (0.7-442.6)
Treg	4.2 (0-188.6)	0.01 (0-3.4)	2.2 (0-188.6)	1.7(0-30.3)
CD204+	15.6 (5.2-59.1)	26.7 (0.1-56.9)	13.8 (1.8-59.1)	34.7 (1.3-150.6)
CD20+	11.2 (0-343)	15.5 (0-166.1)	9.5 (0-102.5)	283.6 (7.2-855.4)
