# Supplementary material for: Pathological complete response to neoadjuvant chemotherapy may improve antitumor immune response via reduction of regulatory T cells in muscle-invasive bladder cancer
Source: Sci Rep. 2024 Jan 16;14:1442. doi: 10.1038/s41598-024-51273-7 (PMC10792090; doi:10.1038/s41598-024-51273-7)
Supplement: Supplementary file 5 — Supplementary Table S3. [file 41598_2024_51273_MOESM5_ESM.xlsx]

## Sheet: pCR cases
ID	pre CD3+CD4+	post CD3+CD4+	pre CD3+CD8+	post CD3+CD8+	pre CD4+Foxp3+	post CD4+Foxp3+	pre CD204	post CD204	pre CD20	post CD20
Case-1	234.441	32.232	11.779	35.8098	75.2436	0.0320024	15.1046	31.2325	343.023	39.7396
Case-2	123.229	27.2112	304.254	80.7261	31.8699	2.45898	16.1147	7.8204	4.47426	20.2963
Case-3	60.806	19.2266	30.9931	35.6801	7.16406	1.72509	25.2799	40.0694	3.38382	166.049
Case-4	414.649	19.2266	54.0457	35.6801	185.631	0.0725086	23.6217	40.0694	15.1651	27.3023
Case-5	40.6627	11.4963	15.6483	16.7439	2.22989	0.0690468	59.1037	12.9463	0	7.19941
Case-6	58.2738	155.073	66.8401	125.407	8.3521	0.0013544	13.8297	22.177	132.281	124.738
Case-7	0	41.7633	4.57135	66.7874	0	0	5.21206	36.4882	5.14283	3.15725
Case-8	0.913025	5.51303	87.9611	19.0263	0	0	5.93466	10.7457	53.8277	10.7802
Case-9	3.20671	0.224642	38.3423	23.0258	0.0317496	0	57.2874	17.392	7.21594	91.0292
Case-10	64.9839	28.6081	28.2042	213.096	30.3419	0	9.17772	56.9169	43.5124	2.02004
Case-11	85.2881	62.5859	38.8398	36.9621	0.0382247	0	31.0674	45.7012	97.7173	0
Case-12	27.0573	66.8642	3.48877	7.31409	0	0	12.0826	0.100884	2.30917	0.78795

## Sheet: pT1is Responder
ID	pre CD3+CD4+	post CD3+CD4+	pre CD3+CD8+	post CD3+CD8+	pre CD4+Foxp3+	post CD4+Foxp3+	pre CD204	post CD204	pre CD20	post CD20
Case-1	28.6241	135.228	28.0156	10.0657	10.6215	1.12972	36.9685	0.792052	0.575778	773.417
Case-2	234.441	195.55	11.779	25.5809	73.2436	8.20175	15.1046	22.4705	9.52524	39.7396
Case-3	60.806	289.294	30.9931	10.1669	6.16406	14.4511	25.2799	34.7601	10.2328	283.644
Case-4	50.6085	79.7386	123.92	335.84	7.82646	7.06874	39.9278	51.6482	67.6434	647.969
Case-5	49.1438	4.10763	149.54	19.0663	4.97821	0	37.5842	17.3364	159.974	512.125
Case-6	84.3505	768.859	48.6971	60.7884	0.181806	34.473	4.16998	11.5271	30.3637	445.911
Case-7	56.26	213.325	76.5874	73.0376	8.00966	0	26.8977	18.6635	31.2615	223.087
Case-8	173.132	128.675	103.097	136.619	18.6228	0.142016	18.3322	2.35637	343.023	3.15725
Case-9	0.322255	109.076	318.902	22.3845	0.322255	1.99353	14.6813	60.2151	0	364.507
Case-10	3.20671	1100.06	38.3423	20.2058	0.0317496	0.366426	57.2874	1.86377	56.6547	982.094
Case-11	64.9839	170.029	28.2042	121.073	30.3419	32.7467	9.17772	45.1679	97.3289	227.019
Case-12	49.9102	330.323	11.6901	47.0837	11.6577	0.754842	9.10091	8.53261	2.49218	211.051
Case-13	107.198	25.9383	58.7274	28.8143	8.05097	1.52803	7.7563	24.4348	132.281	733.07
Case-14	50.005	92.6474	313.863	25.2957	6.25224	1.69593	4.27854	16.61	53.8277	374.201
Case-15	20.64	229.457	51.8769	52.3711	0.19128	8.34489	26.9903	5.5605	43.5124	219.365
Case-16	88.9851	376.412	187.191	44.394	0	37.441	9.912	41.6764	0	468.645
Case-17	27.0573	10.0061	3.48877	92.6481	0	0	12.0826	110.34	2.30917	9.39891

## Sheet: ≧pT2　Non-responder
ID	pre CD3+CD4+	post CD3+CD4+	pre CD3+CD8+	post CD3+CD8+	pre CD4+Foxp3+	post CD4+Foxp3+	pre CD204	post CD204	pre CD20	post CD20
Case-1	232.774	8.83715	29.0243	13.9128	50.8237	0	11.353	1.35467	13.2147	154.997
Case-2	123.229	82.0244	304.254	442.651	29.8699	6.47468	16.1147	150.603	41.312	19.858
Case-3	414.649	68.9367	54.0457	4.52978	188.631	0.0596024	23.6217	42.0246	49.6459	855.397
Case-4	40.6627	224.011	15.6483	22.3354	2.22989	0.0470575	59.1037	31.5271	35.0178	7.19941
Case-5	32.105	361.647	15.7272	24.9006	6.53401	30.274	22.9683	91.2061	13.6877	154.89
Case-6	2.16378	456.379	3.38091	52.0876	0	28.37	4.46281	88.5956	1.91679	292.75
Case-7	9.2196	176.879	11.3643	147.148	0.774697	4.48788	3.8003	40.4463	6.63641	148.842
Case-8	37.8391	125.404	20.4181	31.3413	0.719155	4.3045	3.31961	117.231	0.345767	138.352
Case-9	1.53029	298.668	12.927	79.5444	0	4.27672	51.9898	45.3001	0	188.133
Case-10	75.6572	75.7302	11.1625	32.1445	1.73369	2.43127	15.0286	69.382	1.49138	118.09
Case-11	19.0668	581.039	47.105	49.9694	0.797235	0.409311	12.0878	94.5254	0.31408	370.251
Case-12	27.0296	2.08851	2.02898	80.7133	0	0	2.36715	17.7262	7.79372	376.788
Case-13	92.9289	292.28	423.931	135.128	4.11511	6.2027	25.8829	39.2015	0	287.198
Case-14	17.9409	225.554	51.9939	252.639	1.58967	6.78484	33.6036	28.2446	8.24314	103.202
Case-15	79.3535	138.966	38.3841	106.614	16.7563	7.4174	7.48068	116.766	25.0172	269.239
Case-16	112.169	23.4501	48.3742	102.934	16.3967	0.861965	13.5382	40.2381	12.1215	191.376
Case-17	34.5888	9.94418	22.8817	198.54	1.29963	2.52443	4.93965	87.1936	7.21594	205.088
Case-18	7.06735	520.547	22.456	23.4602	0.199404	19.1221	12.9229	29.0045	0	274.803
Case-19	10.8902	0	2.35842	0.703543	0.929541	0	1.83676	67.9494	0.108368	314.508
Case-20	0.949253	0	2.84776	4.08313	0	0	1.89851	5.52844	3.04308	343.226
Case-21	85.2881	4.08929	38.8398	184.574	0.0382247	0.0796926	31.0674	58.8963	102.544	292.162
Case-22	98.6505	130.499	13.6843	48.21	0	16.9406	7.3687	32.3733	97.7173	544.417
